# Supplementary material for: An Analysis of Food Waste Production and Behavioural Patterns Among Generation Z in Five European Countries
Source: Foods. 2026 Feb 13;15(4):696. doi: 10.3390/foods15040696 (PMC12939773; doi:10.3390/foods15040696)
Supplement: Supplementary file 1 [file foods-15-00696-s001.zip]

Archive with 1 entries (1 files):
- foods-4134004-supplementary.pdf
